# Supplementary material for: Applications of Nano/Micromotors for Treatment and Diagnosis in Biological Lumens
Source: Micromachines (Basel). 2022 Oct 19;13(10):1780. doi: 10.3390/mi13101780 (PMC9610721; doi:10.3390/mi13101780)
Supplement: Supplementary file 1 [file micromachines-13-01780-s001.zip]

Archive with 1 entries (1 files):
- micromachines-1926434-supplementary.pdf
